# Supplementary material for: GSK3β-mediated Keap1-independent regulation of Nrf2 antioxidant response: A molecular rheostat of acute kidney injury to chronic kidney disease transition
Source: Redox Biol. 2019 Jul 17;26:101275. doi: 10.1016/j.redox.2019.101275 (PMC6669347; doi:10.1016/j.redox.2019.101275)
Supplement: Multimedia component 1 [file mmc1.xml]

<?xml version="1.0" encoding="UTF-8" standalone="no"?><data:data><datasets><author>rujun.gong@utoledo.edu</author><type>0</type><dataset><value>1</value><reason>Data will be made available on request</reason><comments/></dataset></datasets></data:data>
